# Supplementary material for: Utilization of Indole Acetic Acid with Leucadendron rubrum and Rhododendron pulchrum for the Phytoremediation of Heavy Metals in the Artificial Soil Made of Municipal Sewage Sludge
Source: Toxics. 2022 Dec 31;11(1):43. doi: 10.3390/toxics11010043 (PMC9864706; doi:10.3390/toxics11010043)
Supplement: Supplementary file 1 [file toxics-11-00043-s001.zip]

Archive with 1 entries (1 files):
- toxics-2097383-supplementary.pdf
